# Supplementary material for: Simultaneous Quantification and Visualization of Photosynthetic Pigments in Lycopersicon esculentum Mill. under Different Levels of Nitrogen Application with Visible-Near Infrared Hyperspectral Imaging Technology
Source: Plants (Basel). 2023 Aug 16;12(16):2956. doi: 10.3390/plants12162956 (PMC10459730; doi:10.3390/plants12162956)
Supplement: Supplementary file 1 [file plants-12-02956-s001.zip]

Archive with 1 entries (1 files):
- plants-2505452-supplementary.pdf
